# Supplementary material for: The Turnera Style S-Locus Gene TsBAHD Possesses Brassinosteroid-Inactivating Activity When Expressed in Arabidopsis thaliana
Source: Plants (Basel). 2020 Nov 13;9(11):1566. doi: 10.3390/plants9111566 (PMC7697239; doi:10.3390/plants9111566)
Supplement: Supplementary file 1 [file plants-09-01566-s001.zip]

Archive with 3 entries (2 files):
- TableS1_Primers used.xlsx
- __MACOSX/
- __MACOSX/._TableS1_Primers used.xlsx
