# Supplementary material for: The Turnera Style S-Locus Gene TsBAHD Possesses Brassinosteroid-Inactivating Activity When Expressed in Arabidopsis thaliana
Source: Plants (Basel). 2020 Nov 13;9(11):1566. doi: 10.3390/plants9111566 (PMC7697239; doi:10.3390/plants9111566)
Supplement: Supplementary file 1 [file plants-09-01566-s001.zip › TableS1_Primers used.xlsx]

## Sheet: Sheet1
Primer Name	Sequence 5’-3'	Citation
ACT_RE_F	GGTACCTTAAGATATGGAAGTTGAGAT
ACT_RE_R	GGATCCCAAAAGCATGATTCTG
T.subBAHD_F	TTAAGATATGGAAGTTGAGAT
T. subBAHD_R	CAAAAGCATGATTCTG
T. subACT_ F220	ACCCTCTAGCAGGCAGACTC
T. subACT_R900	GGCATCCTCCATATGTGCT
BaHD-584-F	TGGATTTGACATTCACCAGA
BaHD-1313-R	AGATGGAGTTCGCTCAGAGA
TsBAHD_qpcr_F	ACAGCTCCTGCCTGCA
TsBAHD_qpcr_R	CAACTCAACCTGAGGAGGGTCT
Bas1 F	AATCCAGCTCGGTTTGCGGATG	Peng et al., 2015
Bas1 R	AGGCCAAACGGTATGAAGCCAAC	Peng et al., 2015
Dwf4 F	AATCCTTGGAGATGGCAACAGC	Peng et al., 2015
Dwf4 R	TCTGAACCAGCACATAGCCTTGG	Peng et al., 2015
CPD F	AGACCCAAACCACTTCAAAGATGC	Peng et al., 2015
CPD R	TGTCGTTACCGAGTTGCTCTGC	Peng et al., 2015
Actin_qPCR F	GGTCGTACAACCGGTATTGT
Actin_qPCR R	GATAGCATGTGGAAGTGAGAA
